# Supplementary material for: High resolution profiling of human exon methylation by liquid hybridization capture-based bisulfite sequencing
Source: BMC Genomics. 2011 Dec 8;12:597. doi: 10.1186/1471-2164-12-597 (PMC3295804; doi:10.1186/1471-2164-12-597)
Supplement: Additional file 1 — Supplementary Tables 1-5. Table S1: Data statistics of YH and mDC from HLC-BS. Table S2: Assessment of the dropout of alleles of heterozygous genes from the YH LHC-BS data. Table S3: Statistics of the methylation statuses of 27 individual CpG sites that were analyzed by HLC-BS and BS-PCR. P values were calculated using the chi-square or Fisher's tests. Table S4: Analysis of the undetected target region characteristics. Table S5: BS-PCR primer information. [file 1471-2164-12-597-S1.XLSX]

## Sheet:  Table S1
Table S1: Data statistics of YH and mDC from HLC-BS.
Sample	YH	mDC
Raw read number	88568998	132592914
Unique mapped reads	75601602	106430925
Unique mapped rate (%)	85.36	80.27
Mapped reads in target	54380232	80844931
Percent mapped reads in target (%)	71.93	75.96
Target covered (%)	97.492	97.252
Target covered>=4X (%)	95.204	94.669
Target covered>=10X (%)	90.211	89.164
Target covered>=30X (%)	72.37	69.74
Average sequencing depth in target	58.57	63.55
Conversion rate	99.08	99.07

## Sheet: Table S2
Table S2: Assessment of the dropout of alleles of heterozygous genes from the YH LHC-BS data.
	Lost	Heterozygotic
ref=A;allele=A/C	21	782
ref=A;allele=A/T	34	634
ref=A;allele=C/G	0	1
ref=C;allele=A/C	19	922
ref=C;allele=A/T	0	3
ref=C;allele=C/G	15	1160
ref=C;allele=G/T	0	1
ref=G;allele=A/C	0	1
ref=G;allele=A/T	0	1
ref=G;allele=C/G	21	1119
ref=G;allele=G/T	19	938
ref=T;allele=A/T	29	631
ref=T;allele=G/T	22	799
Total SNP	180	6992

## Sheet: Table S3
Table S4: Statistics of the methylation statuses of 27 individual CpG sites that were analyzed by HLC-BS and BS-PCR.
Chromosome	Postion	BS-PCR methyl	BS-PCR normal	Capture-BS methyl	Capture-BS normal	P-value
3	39518579	8	18	31	102	0.575819
3	39518622	8	17	32	105	0.50327
3	39518648	9	17	18	87	0.0889273
3	39518651	6	20	16	85	0.391724
3	39518689	9	16	15	51	0.309583
3	39518712	9	16	11	38	0.334658
4	88531133	0	20	0	169	1
4	88531139	1	19	1	157	0.212658
4	88531142	0	20	3	149	1
4	88531181	0	18	0	71	1
4	88531202	0	18	0	61	1
4	88531212	0	18	0	54	1
10	1108111	21	0	123	5	1
10	1108122	21	0	130	5	1
10	1108130	21	0	140	5	1
10	1108148	21	0	149	13	0.368071
10	1108172	19	1	174	13	1
10	1108188	20	0	186	9	1
10	1108203	20	0	176	9	0.604117
12	49412440	12	1	104	6	0.551968
12	49412444	13	0	112	3	1
12	49412463	12	1	100	8	1
12	49412477	13	0	93	6	1
12	49412479	13	0	94	8	0.594123
12	49412521	13	0	80	6	1
12	49412532	12	1	81	3	0.44312
12	49412534	13	0	80	2	1
P values were calculated using the chi-square or Fisher’s tests.

## Sheet: Table S4
Table S5: Analysis of the undetected target region characteristics.
	mDC		YH
chromosome	multiple_covered	un_captured	multiple_covered	un_captured
1	164	72	155	69
2	59	43	62	30
3	12	24	13	32
4	29	17	34	16
5	165	23	166	26
6	1271	31	1260	18
7	50	33	42	25
8	27	21	25	14
9	57	39	46	25
10	142	35	137	24
11	20	56	18	34
12	3	26	0	28
13	2	8	2	8
14	2	12	2	11
15	71	25	69	28
16	73	45	71	42
17	110	51	106	42
18	1	18	2	15
19	21	87	18	95
20	0	48	0	39
21	0	16	0	14
22	13	26	13	31
X	258	33	250	35
Y	80	0	82	0

## Sheet: Table S5
Table S6: BS-PCR primer information.
region ID	Forward Primer	Reverse Primer
chr3: 39518558-39518737	GATTTTTAGTGAGATGAGTTAGAAAT	CCTCTTTCTTCTAATAAAAACAACC
chr4: 88531052-88531245	GAGAATTAGTTTGTTTTTAAGTTTAGTAAA	AAAATTTCTTCTAAACATCCTCCTACTT
chr10: 1108069-1108227	TGATTAGGATATTATTTTTTAGAAGTAATG	TTCTAACATATCTCTTAACAATCCC
chr12: 49412403-49412612	TGGTGTTTTGTAGATTAGAGGGATTA	AACAAACAAAATTTCATAAAAATCACC
